# Supplementary material for: Health-Related Quality of Life and Side Effects in Gastrointestinal Stromal Tumor (GIST) Patients Treated with Tyrosine Kinase Inhibitors: A Systematic Review of the Literature
Source: Cancers (Basel). 2022 Apr 5;14(7):1832. doi: 10.3390/cancers14071832 (PMC8997462; doi:10.3390/cancers14071832)
Supplement: Supplementary file 1 [file cancers-14-01832-s001.zip]

Archive with 1 entries (1 files):
- cancers-1639211-supplementary.pdf
